# Supplementary material for: Comparative resistome from toilet waste in three different income areas, Bangkok, Thailand
Source: Front Microbiol. 2026 Mar 25;17:1790551. doi: 10.3389/fmicb.2026.1790551 (PMC13057367; doi:10.3389/fmicb.2026.1790551)
Supplement: Supplementary file 2 [file Table_2.xlsx]

## Sheet: sample_metadata
No.	sampleID (full name)	Group of sample	Income group	Income subgroup	Group of sample	Type of sample	Area	Collection_date	Collecting_season	City	DNA_con (ug/uL)_Qubit	total_vol_DNA (uL)	ENA_Project_Number	ENA_Accession_Number
1	DTU_2023_1027470_1_MG_Lower-income-L1-1	Lower_income_L1.1	L	L1.1	Lower_income_L1.1	Toilet_waste	Market	2023-03-14	Summer	Bangkok	67.2	90	PRJEB96349	ERR15534741
2	DTU_2023_1027471_1_MG_Lower-income-L1-2	Lower_income_L1.2	L	L1.2	Lower_income_L1.2	Toilet_waste	Market	2023-03-15	Summer	Bangkok	90.4	90	PRJEB96349	ERR15534742
3	DTU_2023_1027472_1_MG_Lower-income-L1-3	Lower_income_L1.3	L	L1.3	Lower_income_L1.3	Toilet_waste	Market	2023-03-16	Summer	Bangkok	19.8	90	PRJEB96349	ERR15534743
4	DTU_2023_1027473_1_MG_Lower-income-L2-1	Lower_income_L2.1	L	L2.1	Lower_income_L2.1	Toilet_waste	Market	2023-04-28	Summer	Bangkok	65	90	PRJEB96349	ERR15534744
5	DTU_2023_1027474_1_MG_Lower-income-L2-2	Lower_income_L2.2	L	L2.2	Lower_income_L2.2	Toilet_waste	Market	2023-04-29	Summer	Bangkok	53.8	90	PRJEB96349	ERR15534745
6	DTU_2023_1027475_1_MG_Lower-income-L2-3	Lower_income_L2.2	L	L2.3	Lower_income_L2.2	Toilet_waste	Market	2023-04-30	Summer	Bangkok	22.9	90	PRJEB96349	ERR15534746
7	DTU_2023_1027476_1_MG_Lower-income-L3-1	Lower_income_L3.1	L	L3.1	Lower_income_L3.1	Toilet_waste	Market	2023-05-04	Summer	Bangkok	33.6	90	PRJEB96349	ERR15534747
8	DTU_2023_1027477_1_MG_Lower-income-L3-2	Lower_income_L3.2	L	L3.2	Lower_income_L3.2	Toilet_waste	Market	2023-05-05	Summer	Bangkok	25	90	PRJEB96349	ERR15534748
9	DTU_2023_1027478_1_MG_Lower-income-L3-3	Lower_income_L3.3	L	L3.3	Lower_income_L3.3	Toilet_waste	Market	2023-05-06	Summer	Bangkok	17.1	90	PRJEB96349	ERR15534749
10	DTU_2023_1027479_1_MG_Middle-income-M1-1	Middle_income_M1.1	M	M1.1	Middle_income_M1.1	Toilet_waste	Market	2023-03-14	Summer	Bangkok	71.8	90	PRJEB96349	ERR15534750
11	DTU_2023_1027480_1_MG_Middle-income-M1-2	Middle_income_M1.2	M	M1.2	Middle_income_M1.2	Toilet_waste	Market	2023-03-15	Summer	Bangkok	69	90	PRJEB96349	ERR15534751
12	DTU_2023_1027481_1_MG_Middle-income-M1-3	Middle_income_M1.3	M	M1.3	Middle_income_M1.3	Toilet_waste	Market	2023-03-16	Summer	Bangkok	33.7	90	PRJEB96349	ERR15534752
13	DTU_2023_1027482_1_MG_Middle-income-M2-1	Middle_income_M2.1	M	M2.1	Middle_income_M2.1	Toilet_waste	Market	2023-04-28	Summer	Bangkok	76	90	PRJEB96349	ERR15534753
14	DTU_2023_1027483_1_MG_Middle-income-M2-2	Middle_income_M2.2	M	M2.2	Middle_income_M2.2	Toilet_waste	Market	2023-04-29	Summer	Bangkok	72.8	90	PRJEB96349	ERR15534754
15	DTU_2023_1027484_1_MG_Middle-income-M2-3	Middle_income_M2.3	M	M2.3	Middle_income_M2.3	Toilet_waste	Market	2023-04-30	Summer	Bangkok	22.9	90	PRJEB96349	ERR15534755
16	DTU_2023_1027485_1_MG_Middle-income-M3-1	Middle_income_M3.1	M	M3.1	Middle_income_M3.1	Toilet_waste	Market	2023-05-04	Summer	Bangkok	32.2	90	PRJEB96349	ERR15534756
17	DTU_2023_1027486_1_MG_Middle-income-M3-2	Middle_income_M3.2	M	M3.2	Middle_income_M3.2	Toilet_waste	Market	2023-05-05	Summer	Bangkok	46.6	90	PRJEB96349	ERR15534757
18	DTU_2023_1027487_1_MG_Middle-income-M3-3	Middle_income_M3.3	M	M3.3	Middle_income_M3.3	Toilet_waste	Market	2023-05-06	Summer	Bangkok	26.7	90	PRJEB96349	ERR15534758
19	DTU_2023_1027488_1_MG_High-income-H1-1	High_income_H1.1	H	H1.1	High_income_H1.1	Toilet_waste	High-end condominium	2023-03-14	Summer	Bangkok	85.4	90	PRJEB96349	ERR15534759
20	DTU_2023_1027489_1_MG_High-income-H1-2	High_income_H1.2	H	H1.2	High_income_H1.2	Toilet_waste	High-end condominium	2023-03-15	Summer	Bangkok	69.2	90	PRJEB96349	ERR15534760
21	DTU_2023_1027490_1_MG_High-income-H1-3	High_income_H1.3	H	H1.3	High_income_H1.3	Toilet_waste	High-end condominium	2023-03-16	Summer	Bangkok	51.7	90	PRJEB96349	ERR15534761
22	DTU_2023_1027491_1_MG_High-income-H2-1	High_income_H2.1	H	H2.1	High_income_H2.1	Toilet_waste	High-end condominium	2023-04-28	Summer	Bangkok	75.8	90	PRJEB96349	ERR15534762
23	DTU_2023_1027492_1_MG_High-income-H2-2	High_income_H2.2	H	H2.2	High_income_H2.2	Toilet_waste	High-end condominium	2023-04-29	Summer	Bangkok	75.2	90	PRJEB96349	ERR15534763
24	DTU_2023_1027493_1_MG_High-income-H2-3	High_income_H2.3	H	H2.3	High_income_H2.3	Toilet_waste	High-end condominium	2023-04-30	Summer	Bangkok	41.5	90	PRJEB96349	ERR15534764
25	DTU_2023_1027494_1_MG_High-income-H3-1	High_income_H3.1	H	H3.1	High_income_H3.1	Toilet_waste	High-end condominium	2023-05-04	Summer	Bangkok	24	90	PRJEB96349	ERR15534765
26	DTU_2023_1027495_1_MG_High-income-H3-2	High_income_H3.2	H	H3.2	High_income_H3.2	Toilet_waste	High-end condominium	2023-05-05	Summer	Bangkok	21.2	90	PRJEB96349	ERR15534766
27	DTU_2023_1027496_1_MG_High-income-H3-3	High_income_H3.3	H	H3.3	High_income_H3.3	Toilet_waste	High-end condominium	2023-05-06	Summer	Bangkok	17.75	90	PRJEB96349	ERR15534767

## Sheet: sequencing_QC
sampleID	Income group	Income subgroup	Bases (Mb)	Qual Bases (Mb)	Qual bases (%)	Reads	Qual reads	Qual reads (%)	Bacterial read count	Bacterial read count (%)
DTU_2023_1027470_1_MG_Lower-income-L1-1	L	L1.1	12544	10397	82.89	83077962	74241520	89.36	5414701	7.29336
DTU_2023_1027471_1_MG_Lower-income-L1-2	L	L1.2	11259	8680	77.09	74567308	63432952	85.07	4883682	7.69897
DTU_2023_1027472_1_MG_Lower-income-L1-3	L	L1.3	12375	9998	80.79	81959470	71903252	87.73	5424530	7.54421
DTU_2023_1027473_1_MG_Lower-income-L2-1	L	L2.1	10985	9245	84.16	72750922	65587416	90.15	6515394	9.93391
DTU_2023_1027474_1_MG_Lower-income-L2-2	L	L2.2	10960	9593	87.53	72585838	67255668	92.66	8975578	13.3455
DTU_2023_1027475_1_MG_Lower-income-L2-3	L	L2.3	10779	9504	88.17	71388754	66160316	92.68	11152213	16.8563
DTU_2023_1027476_1_MG_Lower-income-L3-1	L	L3.1	11610	9250	79.67	76892908	66731948	86.79	6016304	9.01563
DTU_2023_1027477_1_MG_Lower-income-L3-2	L	L3.2	12583	11381	90.45	83334244	78630448	94.36	6845158	8.70548
DTU_2023_1027478_1_MG_Lower-income-L3-3	L	L3.3	10950	9720	88.77	72520192	67556388	93.16	8510426	12.5975
DTU_2023_1027479_1_MG_Middle-income-M1-1	M	M1.1	12080	9684	80.17	80002592	69794062	87.24	14827230	21.2443
DTU_2023_1027480_1_MG_Middle-income-M1-2	M	M1.2	12484	10471	83.88	82681698	74645052	90.28	17598325	23.576
DTU_2023_1027481_1_MG_Middle-income-M1-3	M	M1.3	11714	9254	79	77580334	67197886	86.62	15175681	22.5836
DTU_2023_1027482_1_MG_Middle-income-M2-1	M	M2.1	11427	9207	80.57	75679978	66396030	87.73	15071745	22.6998
DTU_2023_1027483_1_MG_Middle-income-M2-2	M	M2.2	11892	9595	80.69	78761124	69152206	87.8	16054852	23.2167
DTU_2023_1027484_1_MG_Middle-income-M2-3	M	M2.3	10649	9539	89.58	70529622	66117286	93.74	15105642	22.8467
DTU_2023_1027485_1_MG_Middle-income-M3-1	M	M3.1	12101	9640	79.66	80143932	69859944	87.17	17745813	25.402
DTU_2023_1027486_1_MG_Middle-income-M3-2	M	M3.2	12956	12012	92.71	85806008	82196846	95.79	24506940	29.8149
DTU_2023_1027487_1_MG_Middle-income-M3-3	M	M3.3	17142	15188	88.6	113528810	105862144	93.25	34711855	32.7897
DTU_2023_1027488_1_MG_High-income-H1-1	H	H1.1	13154	10400	79.07	87116466	75658108	86.85	12881606	17.0261
DTU_2023_1027489_1_MG_High-income-H1-2	H	H1.2	10771	8380	77.8	71335654	61156810	85.73	9819015	16.0555
DTU_2023_1027490_1_MG_High-income-H1-3	H	H1.3	12015	10026	83.44	79574482	71515756	89.87	14163267	19.8044
DTU_2023_1027491_1_MG_High-income-H2-1	H	H2.1	11149	8713	78.16	73835598	63514396	86.02	36442245	57.3764
DTU_2023_1027492_1_MG_High-income-H2-2	H	H2.2	10438	8293	79.45	69128880	60176012	87.05	38184797	63.4552
DTU_2023_1027493_1_MG_High-income-H2-3	H	H2.3	13281	10670	80.35	87955640	77343050	87.93	46741858	60.4345
DTU_2023_1027494_1_MG_High-income-H3-1	H	H3.1	10470	8453	80.73	69342096	61399152	88.55	13335976	21.7201
DTU_2023_1027495_1_MG_High-income-H3-2	H	H3.2	11747	9550	81.3	77796596	69160342	88.9	14811234	21.4158
DTU_2023_1027496_1_MG_High-income-H3-3	H	H3.3	10977	9731	88.65	72697456	67456530	92.79	16378749	24.2804
Average			11870.1	9873.11	83.0863	7.86139e+07	7.03741e+07	89.4544	1.61961e+07	22.916
SD			1339.89	1365	4.51458	8.87375e+06	8.92948e+06	3.03001	1.09117e+07	15.192
MAX			17142	15188	92.71	113528810	105862144	95.79	46741858	63.4552
MIN			10438	8293	77.09	69128880	60176012	85.07	4883682	7.29336
Note
Mb = Megabases

## Sheet: differences_QC
QC /Statistical testing	Shapiro–Wilk test	Levene's test	Tukey’s HSD test + bias-corrected and accelerated interval (95%), 1,000 bootstrap			Pairwise Wilcoxon Rank Sum Tests, p-value
	normality	homogeneity	L vs M	L vs H	M vs H	L vs M	L vs H	M vs H
quality base (MB)	4.003e-05	0.563				0.6	0.6	0.6
quality read	4.003e-05	0.563				0.6	0.45	0.45
Note
Input = quality base count (MB)
Red = Statistically significant difference between income areas
HSD = Honest Significant Difference
Bca = bias-corrected and accelerated
L = Low income group
M = Middle income group
H = High income group

## Sheet: differences_FPKM
Database /Statistical testing	Shapiro–Wilk test	Levene's test	Tukey’s HSD test + bias-corrected and accelerated interval (95%), 1,000 bootstrap			Pairwise Wilcoxon Rank Sum Tests, p-value
	normality	homogeneity	L vs M	L vs H	M vs H	L vs M	L vs H	M vs H
Resfinder	0.07687	0.06081	-1.1784, -0.3920	-1.4223, -0.4559	-0.4938, 0.1330
ResFinderFG	0.9461	0.6696	-0.1149, 0.7735	-1.0408, -0.0551	-1.2929, -0.4922
CsabaPal (NG)	0.6217	0.1471	-1.870, -0.741	-1.914, -0.395	-0.4667, 0.7354
Metal	0.1566	0.01684				0.00012	0.20387	0.25808
Biocide	0.01536	0.2288				0.00012	0.01166	0.29733
Note
Input = total resistance abundance (FPKM) of each sample
Red = Statistically significant difference between income areas
HSD = Honest Significant Difference
Bca = bias-corrected and accelerated
L = Low income group
M = Middle income group
H = High income group
db = database

## Sheet: differences_diversity
Diversity/Statistical testing	Shapiro–Wilk test	Levene's test	Tukey’s HSD test + bias-corrected and accelerated interval (95%), 1,000 bootstrap			Pairwise Wilcoxon Rank Sum Tests, p-value
genus	normality	homogeneity	L vs M	L vs H	M vs H	L vs M	L vs H	M vs H
Chao1	0.2751	0.1897	-225.4, 17.8	-233.10, 92.15	-77.61, 195.98
Shannon	0.03883	0.01986				0.39	0.39	0.39
Simpson	0.003333	0.08092				0.73	0.58	0.58
Diversity/Statistical testing	Shapiro–Wilk test	Levene's test	Tukey’s HSD test + bias-corrected and accelerated interval (95%), 1,000 bootstrap			Pairwise Wilcoxon Rank Sum Tests, p-value
ARG (ResFinder)	normality	homogeneity	L vs M	L vs H	M vs H	L vs M	L vs H	M vs H
Chao1	0.5327	0.1823	21.19, 38.71	-1.03, 26.74	-30.48, -2.23
Shannon	0.01679	0.06212				0.0015	0.7962	0.06
Simpson	4.038e-06	0.1219				0.017	0.436	0.075
Diversity/Statistical testing	Shapiro–Wilk test	Levene's test	Tukey’s HSD test + bias-corrected and accelerated interval (95%), 1,000 bootstrap			Pairwise Wilcoxon Rank Sum Tests, p-value
ARG (ResFinderFG)	normality	homogeneity	L vs M	L vs H	M vs H	L vs M	L vs H	M vs H
Chao1	0.0005147	0.0001419				0.00012	0.00117	0.00123
Shannon	0.003436	0.0167				0.00012	0.00777	0.00599
Simpson	0.0001268	0.06197				0.00012	0.02443	0.01166
Diversity/Statistical testing	Shapiro–Wilk test	Levene's test	Tukey’s HSD test + bias-corrected and accelerated interval (95%), 1,000 bootstrap			Pairwise Wilcoxon Rank Sum Tests, p-value
ARG (ResFinderNG)	normality	homogeneity	L vs M	L vs H	M vs H	L vs M	L vs H	M vs H
Chao1	0.0682	0.2951	125.3, 168.0	37.27, 102.06	-108.00, -47.18
Shannon	0.05808	0.06642	0.7157, 1.0811	0.1240, 0.6077	-0.7223, -0.3416
Simpson	0.01901	0.03088				0.00012	0.13591	0.00012
Diversity/Statistical testing	Shapiro–Wilk test	Levene's test	Tukey’s HSD test + bias-corrected and accelerated interval (95%), 1,000 bootstrap			Pairwise Wilcoxon Rank Sum Tests, p-value
Biocide	normality	homogeneity	L vs M	L vs H	M vs H	L vs M	L vs H	M vs H
Chao1	0.02966	0.03018				0.0022	0.0475	0.0475
Shannon	0.002742	0.006104				0.00012	0.38651	0.00025
Simpson	8.177e-05	0.01682				0.00025	0.86331	0.00025
Diversity/Statistical testing	Shapiro–Wilk test	Levene's test	Tukey’s HSD test + bias-corrected and accelerated interval (95%), 1,000 bootstrap			Pairwise Wilcoxon Rank Sum Tests, p-value
Metal	normality	homogeneity	L vs M	L vs H	M vs H	L vs M	L vs H	M vs H
Chao1	0.1577	0.2707	11.44, 30.02	10.40, 26.78	-9.828, 5.530
Shannon	0.002829	0.1361				0.0015	0.0041	0.0188
Simpson	0.0004756	0.1615				0.0019	0.1903	0.0019
Note
ARG = Antibiotic resistance gene
Input = read count (genus) and FPKM (AMR genes)
Red = Statistically significant difference between income areas
HSD = Honest Significant Difference
Bca = bias-corrected and accelerated
L = Low income group
M = Middle income group
H = High income group

## Sheet: mapped_cluster_ResFinderNG
Cluster_representative	Database	Antimicrobial_class	fa_name	Gene_length
pan_10674_v1.0.1	ResFinderNG(csabapal)	β-lactam/other/tetracycline	csabapal|chryso-tcaaacgcta_gctcttagcg_1	387
pan_10677_v1.0.1	ResFinderNG(csabapal)	fluoroquinolone/other/tetracycline	csabapal|chryso-taccgagcca_gcagtggtac_5	1053
pan_10683_v1.0.1	ResFinderNG(csabapal)	polymyxin	csabapal|chryso-ttcgaaccac_ggttctatgt_4	270
pan_10684_v1.0.1	ResFinderNG(csabapal)	β-lactam	csabapal|chryso-tttcacatat_catgtagcga_3	357
pan_10685_v1.0.1	ResFinderNG(csabapal)	fluoroquinolone/other/tetracycline	csabapal|chryso-ttgataacct_agaataatca_1	759
pan_10687_v1.0.1	ResFinderNG(csabapal)	polymyxin	csabapal|chryso-tgatcgcccg_ctcccatcgg_1	1365
pan_10688_v1.0.1	ResFinderNG(csabapal)	polymyxin	csabapal|chryso-ttcgaaccac_ggttctatgt_1	207
pan_10689_v1.0.1	ResFinderNG(csabapal)	other	csabapal|chryso-ttacgattag_ccagccaggc_1	627
pan_10690_v1.0.1	ResFinderNG(csabapal)	β-lactam	csabapal|chryso-gctgcggaag_gattgatatt_1	333
pan_10694_v1.0.1	ResFinderNG(csabapal)	other	csabapal|chryso-gcgtcactga_agcataatct_3	435
pan_10695_v1.0.1	ResFinderNG(csabapal)	polymyxin	csabapal|chryso-gcatgctcaa_ctccagccct_3	315
pan_10697_v1.0.1	ResFinderNG(csabapal)	polymyxin	csabapal|chryso-gcgtcggtca_aacttccgtt_2	540
pan_10700_v1.0.1	ResFinderNG(csabapal)	β-lactam/polymyxin	csabapal|chryso-gtcttggctt_ttttttagtt_3	435
pan_10704_v1.0.1	ResFinderNG(csabapal)	fluoroquinolone/other/tetracycline	csabapal|chryso-ggcaagggaa_ggtttcgtca_5	342
pan_10706_v1.0.1	ResFinderNG(csabapal)	β-lactam	csabapal|chryso-ggtagtaaga_tgctaccgag_2	246
pan_10711_v1.0.1	ResFinderNG(csabapal)	β-lactam	csabapal|david-ggcagctcct_tcattcttta_6	111
pan_10712_v1.0.1	ResFinderNG(csabapal)	β-lactam	csabapal|david-ggcagctcct_tcattcttta_4	357
pan_10714_v1.0.1	ResFinderNG(csabapal)	β-lactam	csabapal|david-gggcccctat_gctcgcaatg_4	411
pan_10728_v1.0.1	ResFinderNG(csabapal)	polymyxin	csabapal|david-aaggcctaga_gccctgtagc_1	471
pan_10729_v1.0.1	ResFinderNG(csabapal)	β-lactam/other	csabapal|david-aaaccaaaaa_acttagccca_3	687
pan_10735_v1.0.1	ResFinderNG(csabapal)	β-lactam	csabapal|david-ggcagctcct_tcattcttta_3	318
pan_10736_v1.0.1	ResFinderNG(csabapal)	other	csabapal|david-gcagctaaaa_agtctgtcat_1	189
pan_10739_v1.0.1	ResFinderNG(csabapal)	polymyxin	csabapal|david-ccttgcgtac_ttacttttct_1	1245
pan_10742_v1.0.1	ResFinderNG(csabapal)	β-lactam	csabapal|chryso-accgagtatg_gcatcgtcaa_4	216
pan_10743_v1.0.1	ResFinderNG(csabapal)	fluoroquinolone/other/tetracycline	csabapal|chryso-acttgccgaa_actctcgttc_2	189
pan_10745_v1.0.1	ResFinderNG(csabapal)	β-lactam/other	csabapal|chryso-aatgaacaga_ttgcaggatc_1	207
pan_10746_v1.0.1	ResFinderNG(csabapal)	fluoroquinolone	csabapal|chryso-aatctaaagt_atcgtaggtg_1	1107
pan_10751_v1.0.1	ResFinderNG(csabapal)	polymyxin	csabapal|chryso-agcagtgcta_ggctgacgat_3	150
pan_10753_v1.0.1	ResFinderNG(csabapal)	fluoroquinolone/other/tetracycline	csabapal|chryso-agtaccggta_tctcttgctg_1	837
pan_10754_v1.0.1	ResFinderNG(csabapal)	fluoroquinolone	csabapal|chryso-agaatatata_tattgcggtt_1	627
pan_10755_v1.0.1	ResFinderNG(csabapal)	polymyxin	csabapal|chryso-agaagaagaa_ggcggtcgct_1	822
pan_10758_v1.0.1	ResFinderNG(csabapal)	β-lactam	csabapal|chryso-aaattaaatt_tcccaaggtt_1	165
pan_10762_v1.0.1	ResFinderNG(csabapal)	fluoroquinolone/tetracycline	csabapal|chryso-aaaacgctac_tagcttctct_5	330
pan_10764_v1.0.1	ResFinderNG(csabapal)	tetracycline	csabapal|chryso-aaagcatatg_acgaataggt_1	1080
pan_10765_v1.0.1	ResFinderNG(csabapal)	fluoroquinolone/other/tetracycline	csabapal|chryso-aaaagcgaat_gggcgagagc_4	249
pan_10766_v1.0.1	ResFinderNG(csabapal)	β-lactam	csabapal|chryso-aaccagtgat_ttacaacatt_1	825
pan_10769_v1.0.1	ResFinderNG(csabapal)	β-lactam	csabapal|chryso-aatcgataaa_aggttttagt_1	2817
pan_10773_v1.0.1	ResFinderNG(csabapal)	polymyxin	csabapal|chryso-aatacaccga_gcctcattat_1	474
pan_10774_v1.0.1	ResFinderNG(csabapal)	polymyxin	csabapal|chryso-aagacttaac_ttcattagat_1	192
pan_10775_v1.0.1	ResFinderNG(csabapal)	fluoroquinolone	csabapal|chryso-ctcgtattcc_accagtgctt_4	828
pan_10776_v1.0.1	ResFinderNG(csabapal)	other/tetracycline	csabapal|chryso-ctcaccataa_gtataagtca_6	318
pan_10777_v1.0.1	ResFinderNG(csabapal)	fluoroquinolone/other/tetracycline	csabapal|chryso-gaaaattgaa_tttcgctatt_8	561
pan_10780_v1.0.1	ResFinderNG(csabapal)	polymyxin	csabapal|chryso-cgcgttacca_ggctcaataa_3	192
pan_10782_v1.0.1	ResFinderNG(csabapal)	tetracycline	csabapal|chryso-ctacataaaa_gtagacaact_3	630
pan_10784_v1.0.1	ResFinderNG(csabapal)	polymyxin	csabapal|chryso-gagtgtccgt_ctcgcctctt_3	309
pan_10787_v1.0.1	ResFinderNG(csabapal)	fluoroquinolone/other/tetracycline	csabapal|chryso-gataaagaaa_ttatgtagaa_2	531
pan_10790_v1.0.1	ResFinderNG(csabapal)	polymyxin	csabapal|chryso-gacccgcacg_agactttccc_1	627
pan_10792_v1.0.1	ResFinderNG(csabapal)	fluoroquinolone/other/tetracycline	csabapal|chryso-atgggacgcg_cgttggagga_1	474
pan_10796_v1.0.1	ResFinderNG(csabapal)	β-lactam	csabapal|chryso-atataaaaag_gatgatcggc_2	273
pan_10797_v1.0.1	ResFinderNG(csabapal)	β-lactam/tetracycline	csabapal|chryso-agttggtgtc_gtatttggtc_5	246
pan_10798_v1.0.1	ResFinderNG(csabapal)	β-lactam	csabapal|chryso-atcactatgg_tcttgtgtca_2	204
pan_10799_v1.0.1	ResFinderNG(csabapal)	β-lactam	csabapal|chryso-atcactatgg_tcttgtgtca_1	321
pan_10801_v1.0.1	ResFinderNG(csabapal)	fluoroquinolone/other/tetracycline	csabapal|chryso-ccggattaaa_atcttattct_2	360
pan_10802_v1.0.1	ResFinderNG(csabapal)	polymyxin	csabapal|chryso-cccgttcaga_ctctaataga_3	402
pan_10803_v1.0.1	ResFinderNG(csabapal)	polymyxin	csabapal|chryso-ccttccacat_cttgagtctt_2	1113
pan_10804_v1.0.1	ResFinderNG(csabapal)	β-lactam	csabapal|chryso-ccgtaaagat_gcggagattt_1	1002
pan_10806_v1.0.1	ResFinderNG(csabapal)	tetracycline	csabapal|chryso-cactgtagat_attccgcctt_2	207
pan_10807_v1.0.1	ResFinderNG(csabapal)	other	csabapal|chryso-ccccgctgag_atagctatgg_6	246
pan_10808_v1.0.1	ResFinderNG(csabapal)	fluoroquinolone/tetracycline	csabapal|chryso-ccaatcatca_gtcactcatg_1	990
pan_11084_v1.0.1	ResFinderNG(csabapal)	aminoglycoside	csabapal|chryso-aaaaccttgt_atcgagctta_1	1143
pan_11090_v1.0.1	ResFinderNG(csabapal)	polymyxin	csabapal|chryso-aaaacgaggg_taaaacacag_1	840
pan_11092_v1.0.1	ResFinderNG(csabapal)	β-lactam	csabapal|chryso-aaccagtgat_ttacaacatt_2	603
pan_11093_v1.0.1	ResFinderNG(csabapal)	β-lactam/fluoroquinolone	csabapal|chryso-aagcgtataa_cctcgcggcg_1	1179
pan_11094_v1.0.1	ResFinderNG(csabapal)	polymyxin	csabapal|chryso-aagacaggtc_gacctggatc_1	708
pan_11095_v1.0.1	ResFinderNG(csabapal)	fluoroquinolone/other/tetracycline	csabapal|chryso-aaaatcccta_cgtcacttcg_2	342
pan_11097_v1.0.1	ResFinderNG(csabapal)	polymyxin	csabapal|chryso-aacaaacgga_gtactttgga_1	411
pan_11116_v1.0.1	ResFinderNG(csabapal)	β-lactam/fluoroquinolone	csabapal|chryso-atcaacggta_tcaggggccc_4	858
pan_11117_v1.0.1	ResFinderNG(csabapal)	tetracycline	csabapal|chryso-agtgtgaacc_ctcttcccag_1	1335
pan_11121_v1.0.1	ResFinderNG(csabapal)	polymyxin	csabapal|chryso-agcagtgcta_ggctgacgat_1	1089
pan_11129_v1.0.1	ResFinderNG(csabapal)	fluoroquinolone/other/tetracycline	csabapal|chryso-attaaatcag_cttgtactga_2	378
pan_11133_v1.0.1	ResFinderNG(csabapal)	β-lactam/other/tetracycline	csabapal|chryso-acctcaggaa_tttggttctc_2	429
pan_11136_v1.0.1	ResFinderNG(csabapal)	fluoroquinolone/other/tetracycline	csabapal|chryso-acgaacacct_tcagtttcac_2	297
pan_11137_v1.0.1	ResFinderNG(csabapal)	fluoroquinolone	csabapal|chryso-aatctaaagt_atcgtaggtg_4	183
pan_11141_v1.0.1	ResFinderNG(csabapal)	polymyxin	csabapal|chryso-acgctttgaa_tttcttcatc_1	1131
pan_11145_v1.0.1	ResFinderNG(csabapal)	aminoglycoside	csabapal|chryso-agatgaacaa_atctttaagg_1	408
pan_11235_v1.0.1	ResFinderNG(csabapal)	polymyxin	csabapal|david-gataaataat_tctgtcttta_2	369
pan_11236_v1.0.1	ResFinderNG(csabapal)	polymyxin	csabapal|david-gataaataat_tctgtcttta_1	396
pan_11241_v1.0.1	ResFinderNG(csabapal)	β-lactam	csabapal|david-gagcatacag_gaaacattgt_4	315
pan_11248_v1.0.1	ResFinderNG(csabapal)	other	csabapal|david-gtatgagaga_tctctgttgt_6	384
pan_11287_v1.0.1	ResFinderNG(csabapal)	fluoroquinolone	csabapal|chryso-ctcgtattcc_accagtgctt_1	336
pan_11288_v1.0.1	ResFinderNG(csabapal)	polymyxin	csabapal|chryso-gaagaatgca_caaagtcgag_1	744
pan_11290_v1.0.1	ResFinderNG(csabapal)	β-lactam/fluoroquinolone	csabapal|chryso-cgcgcattca_gtcatcgaat_2	1278
pan_11291_v1.0.1	ResFinderNG(csabapal)	other	csabapal|chryso-cgcctcctcg_acattttgtt_4	408
pan_11293_v1.0.1	ResFinderNG(csabapal)	other	csabapal|chryso-cgtacaagat_gctaattgtt_4	1215
pan_11294_v1.0.1	ResFinderNG(csabapal)	polymyxin	csabapal|chryso-gaatatcctg_ctcgtttggt_2	228
pan_11295_v1.0.1	ResFinderNG(csabapal)	polymyxin	csabapal|chryso-ggagtgaaga_ttgcagtcgt_1	942
pan_11299_v1.0.1	ResFinderNG(csabapal)	fluoroquinolone/other/tetracycline	csabapal|chryso-gataaagaaa_ttatgtagaa_4	966
pan_11300_v1.0.1	ResFinderNG(csabapal)	β-lactam	csabapal|chryso-gaccaataca_catctgtaat_3	279
pan_11303_v1.0.1	ResFinderNG(csabapal)	fluoroquinolone/other	csabapal|chryso-catagtctga_cagttttaca_5	750
pan_11304_v1.0.1	ResFinderNG(csabapal)	β-lactam	csabapal|chryso-cagtctttac_aacgatcttc_2	1239
pan_11306_v1.0.1	ResFinderNG(csabapal)	β-lactam/fluoroquinolone	csabapal|chryso-catctatctt_cttcagcgtg_3	1458
pan_11307_v1.0.1	ResFinderNG(csabapal)	polymyxin	csabapal|chryso-caccgctcgc_ggctcacaca_2	402
pan_11309_v1.0.1	ResFinderNG(csabapal)	aminoglycoside	csabapal|chryso-cactgaaaga_agctcccgga_4	219
pan_11311_v1.0.1	ResFinderNG(csabapal)	other	csabapal|chryso-ccaggcgata_caacatttca_3	366
pan_11315_v1.0.1	ResFinderNG(csabapal)	polymyxin	csabapal|chryso-cgagtccagt_taggtgtatc_2	699
pan_11316_v1.0.1	ResFinderNG(csabapal)	polymyxin	csabapal|chryso-cccgttcaga_ctctaataga_1	1116
pan_11318_v1.0.1	ResFinderNG(csabapal)	aminoglycoside	csabapal|chryso-ccgcttgaag_gatggttgtg_3	696
pan_11319_v1.0.1	ResFinderNG(csabapal)	polymyxin	csabapal|chryso-cccgttcaga_ctctaataga_2	504
pan_11324_v1.0.1	ResFinderNG(csabapal)	polymyxin	csabapal|chryso-tgatcgcccg_ctcccatcgg_3	264
pan_11328_v1.0.1	ResFinderNG(csabapal)	polymyxin	csabapal|chryso-aacattgccc_gttaggttaa_2	354
pan_11329_v1.0.1	ResFinderNG(csabapal)	polymyxin	csabapal|david-atttctctcg_ccggtccgga_4	162
pan_11334_v1.0.1	ResFinderNG(csabapal)	fluoroquinolone	csabapal|david-acggcgaggt_ctaagtaagc_3	513
pan_11336_v1.0.1	ResFinderNG(csabapal)	polymyxin	csabapal|david-acttctttgc_ctaggaaccc_2	222
pan_11337_v1.0.1	ResFinderNG(csabapal)	fluoroquinolone/tetracycline	csabapal|chryso-gttccttaca_ccacgttctc_2	561
pan_11338_v1.0.1	ResFinderNG(csabapal)	polymyxin	csabapal|chryso-gttatacgcc_aatttaacta_2	1014
pan_11339_v1.0.1	ResFinderNG(csabapal)	fluoroquinolone/tetracycline	csabapal|chryso-tacctacaaa_atagcaccca_1	1074
pan_11345_v1.0.1	ResFinderNG(csabapal)	fluoroquinolone/tetracycline	csabapal|chryso-tacctacaaa_atagcaccca_2	810
pan_11347_v1.0.1	ResFinderNG(csabapal)	polymyxin	csabapal|chryso-tcacaacact_taagaatgct_2	168
pan_11349_v1.0.1	ResFinderNG(csabapal)	polymyxin	csabapal|chryso-tctaaagcgt_tctttcctga_5	279
pan_11352_v1.0.1	ResFinderNG(csabapal)	other/tetracycline	csabapal|chryso-tcaatgaacg_attaccgttt_2	306
pan_11400_v1.0.1	ResFinderNG(csabapal)	aminoglycoside	csabapal|chryso-aaaacaataa_gcgatcttat_2	1035
pan_11495_v1.0.1	ResFinderNG(csabapal)	aminoglycoside	csabapal|chryso-ggggcgatag_cctgtcctcc_1	1458
pan_11496_v1.0.1	ResFinderNG(csabapal)	β-lactam	csabapal|chryso-gggaaacagt_agcgttctac_4	183
pan_11498_v1.0.1	ResFinderNG(csabapal)	polymyxin	csabapal|chryso-gtaataaccc_ttgttggacc_3	402
pan_11502_v1.0.1	ResFinderNG(csabapal)	fluoroquinolone/other/tetracycline	csabapal|chryso-tatggagatt_cctaaggcga_2	660
pan_11506_v1.0.1	ResFinderNG(csabapal)	β-lactam	csabapal|chryso-taaattcaca_caactagcaa_1	414
pan_11509_v1.0.1	ResFinderNG(csabapal)	fluoroquinolone/other/tetracycline	csabapal|chryso-gataaagaaa_ttatgtagaa_3	648
pan_11511_v1.0.1	ResFinderNG(csabapal)	fluoroquinolone/other/tetracycline	csabapal|chryso-gcagcctttg_aaacggcgaa_3	198
pan_11512_v1.0.1	ResFinderNG(csabapal)	other	csabapal|chryso-gaacacaaat_tgtgttactc_3	279
pan_11516_v1.0.1	ResFinderNG(csabapal)	polymyxin	csabapal|chryso-gccaaactcg_atcaccttgc_2	552
pan_11519_v1.0.1	ResFinderNG(csabapal)	β-lactam	csabapal|chryso-gggaaacagt_agcgttctac_1	762
pan_11520_v1.0.1	ResFinderNG(csabapal)	polymyxin	csabapal|chryso-ggcaactgga_cggggaggaa_3	435
pan_11521_v1.0.1	ResFinderNG(csabapal)	polymyxin	csabapal|chryso-gccctaaccc_cagtaggcgc_3	699
pan_11523_v1.0.1	ResFinderNG(csabapal)	fluoroquinolone/other/tetracycline	csabapal|chryso-ggagcactcg_tccacttctt_5	1011
pan_11524_v1.0.1	ResFinderNG(csabapal)	β-lactam	csabapal|chryso-gctgcggaag_gattgatatt_2	549
pan_11525_v1.0.1	ResFinderNG(csabapal)	other	csabapal|david-gaagaagaag_gtcttatcac_1	486
pan_11526_v1.0.1	ResFinderNG(csabapal)	other	csabapal|david-ctagaatcca_gtcttcggtg_3	708
pan_11528_v1.0.1	ResFinderNG(csabapal)	polymyxin	csabapal|david-gacacgtcta_accatgtccg_2	477
pan_11529_v1.0.1	ResFinderNG(csabapal)	β-lactam	csabapal|david-cagtcagaca_cacgacacat_2	267
pan_11535_v1.0.1	ResFinderNG(csabapal)	β-lactam	csabapal|david-ggcagctcct_tcattcttta_5	453
pan_11538_v1.0.1	ResFinderNG(csabapal)	polymyxin	csabapal|david-gataaataat_tctgtcttta_4	255
pan_11539_v1.0.1	ResFinderNG(csabapal)	β-lactam	csabapal|david-gagcatacag_gaaacattgt_2	285
pan_11541_v1.0.1	ResFinderNG(csabapal)	β-lactam/other/polymyxin	csabapal|david-gccgaaccaa_ttgctcctta_2	789
pan_11545_v1.0.1	ResFinderNG(csabapal)	β-lactam/fluoroquinolone/tetracycline	csabapal|chryso-tgcgccagtc_gttgctctcg_1	1200
pan_11547_v1.0.1	ResFinderNG(csabapal)	fluoroquinolone/other/tetracycline	csabapal|chryso-tatggagatt_cctaaggcga_3	126
pan_11549_v1.0.1	ResFinderNG(csabapal)	polymyxin	csabapal|chryso-tctaaagcgt_tctttcctga_2	393
pan_11557_v1.0.1	ResFinderNG(csabapal)	polymyxin	csabapal|david-aaggcctaga_gccctgtagc_3	255
pan_11561_v1.0.1	ResFinderNG(csabapal)	other	csabapal|chryso-actatacgaa_gaggcagtct_3	297
pan_11563_v1.0.1	ResFinderNG(csabapal)	tetracycline	csabapal|chryso-aatcccatag_gtgatattac_1	177
pan_11567_v1.0.1	ResFinderNG(csabapal)	polymyxin	csabapal|chryso-actcactgaa_tgatttttaa_1	870
pan_11575_v1.0.1	ResFinderNG(csabapal)	other	csabapal|chryso-actttcggaa_tccctatatt_1	1425
pan_11582_v1.0.1	ResFinderNG(csabapal)	tetracycline	csabapal|chryso-aaagcatatg_acgaataggt_3	246
pan_11584_v1.0.1	ResFinderNG(csabapal)	tetracycline	csabapal|chryso-aaatcgatga_tcggcatatt_4	528
pan_11588_v1.0.1	ResFinderNG(csabapal)	fluoroquinolone/other/tetracycline	csabapal|chryso-aagccaaccg_tagcgttgac_6	276
pan_11589_v1.0.1	ResFinderNG(csabapal)	polymyxin	csabapal|chryso-aacaaacgga_gtactttgga_2	432
pan_11591_v1.0.1	ResFinderNG(csabapal)	fluoroquinolone/other/tetracycline	csabapal|chryso-aaccggaagc_acctcattcg_5	279
pan_11592_v1.0.1	ResFinderNG(csabapal)	polymyxin	csabapal|chryso-aacaccaacc_tggtccattc_1	1215
pan_11593_v1.0.1	ResFinderNG(csabapal)	polymyxin	csabapal|chryso-cgcgttacca_ggctcaataa_2	912
pan_11597_v1.0.1	ResFinderNG(csabapal)	fluoroquinolone/tetracycline	csabapal|chryso-ccaatcatca_gtcactcatg_2	591
pan_11599_v1.0.1	ResFinderNG(csabapal)	other	csabapal|chryso-ccaggcgata_caacatttca_1	522
pan_11601_v1.0.1	ResFinderNG(csabapal)	fluoroquinolone/other/tetracycline	csabapal|chryso-ctaccaatac_ccaacactgg_2	348
pan_11602_v1.0.1	ResFinderNG(csabapal)	fluoroquinolone/other/tetracycline	csabapal|chryso-cttgagcttg_gctccagtga_2	204
pan_11605_v1.0.1	ResFinderNG(csabapal)	fluoroquinolone/other/tetracycline	csabapal|chryso-gaaaattgaa_tttcgctatt_7	537
pan_11607_v1.0.1	ResFinderNG(csabapal)	other/tetracycline	csabapal|chryso-ctcaccataa_gtataagtca_5	657
pan_11609_v1.0.1	ResFinderNG(csabapal)	aminoglycoside	csabapal|chryso-ctgaaatctg_ggaacggtct_4	252
pan_11616_v1.0.1	ResFinderNG(csabapal)	polymyxin	csabapal|chryso-atatgtatga_tttgacttag_1	1332
pan_11618_v1.0.1	ResFinderNG(csabapal)	fluoroquinolone/other/tetracycline	csabapal|chryso-attccctatg_attgatcgaa_3	279
pan_11619_v1.0.1	ResFinderNG(csabapal)	β-lactam/fluoroquinolone	csabapal|chryso-catctatctt_cttcagcgtg_5	324
pan_11621_v1.0.1	ResFinderNG(csabapal)	β-lactam	csabapal|chryso-ccaactcata_tgcttattcg_3	693
pan_11622_v1.0.1	ResFinderNG(csabapal)	β-lactam	csabapal|chryso-ccaaccagga_caacattcct_2	477
pan_11625_v1.0.1	ResFinderNG(csabapal)	fluoroquinolone/other	csabapal|chryso-catacggatc_tcgtgatcct_5	198
pan_11626_v1.0.1	ResFinderNG(csabapal)	other	csabapal|chryso-cacaacctaa_gagcgctcag_2	270
pan_11787_v1.0.1	ResFinderNG(csabapal)	β-lactam	csabapal|david-acaatggatt_gcataagata_1	969
pan_11900_v1.0.1	ResFinderNG(csabapal)	other	csabapal|david-gaagaagaag_gtcttatcac_3	930
pan_11902_v1.0.1	ResFinderNG(csabapal)	polymyxin	csabapal|david-gcgtcggtca_aacttccgtt_5	261
pan_11903_v1.0.1	ResFinderNG(csabapal)	other	csabapal|david-gcagctaaaa_agtctgtcat_2	504
pan_11905_v1.0.1	ResFinderNG(csabapal)	other	csabapal|david-cagcactaaa_acaaaacggt_3	630
pan_11914_v1.0.1	ResFinderNG(csabapal)	other	csabapal|david-ggcaactgga_cggggaggaa_2	672
pan_11915_v1.0.1	ResFinderNG(csabapal)	other	csabapal|david-gtatgagaga_tctctgttgt_4	588
pan_11918_v1.0.1	ResFinderNG(csabapal)	polymyxin	csabapal|chryso-tgatcgcccg_ctcccatcgg_4	381
pan_11919_v1.0.1	ResFinderNG(csabapal)	aminoglycoside	csabapal|chryso-ttcaccctat_agactgagag_4	471
pan_11921_v1.0.1	ResFinderNG(csabapal)	β-lactam	csabapal|chryso-tcaatggaat_ttaaggcccg_2	351
pan_11922_v1.0.1	ResFinderNG(csabapal)	β-lactam	csabapal|chryso-tattccccat_aaaaatatcc_2	198
pan_11923_v1.0.1	ResFinderNG(csabapal)	polymyxin	csabapal|chryso-tgatcgcccg_ctcccatcgg_2	507
pan_11925_v1.0.1	ResFinderNG(csabapal)	β-lactam	csabapal|david-aagacatgta_aaatttgtgc_1	630
pan_11926_v1.0.1	ResFinderNG(csabapal)	β-lactam	csabapal|david-agcgaccgag_cttcacgggc_3	672
pan_11931_v1.0.1	ResFinderNG(csabapal)	β-lactam	csabapal|david-aatgaccgga_cccaagcgtt_1	279
pan_11968_v1.0.1	ResFinderNG(csabapal)	β-lactam	csabapal|chryso-cagtctttac_aacgatcttc_1	741
pan_11969_v1.0.1	ResFinderNG(csabapal)	β-lactam/tetracycline	csabapal|chryso-caggctaaag_atttggggcg_1	315
pan_11970_v1.0.1	ResFinderNG(csabapal)	fluoroquinolone/other	csabapal|chryso-catagtctga_cagttttaca_4	423
pan_11971_v1.0.1	ResFinderNG(csabapal)	fluoroquinolone/other	csabapal|chryso-catacggatc_tcgtgatcct_4	336
pan_11978_v1.0.1	ResFinderNG(csabapal)	other/tetracycline	csabapal|chryso-cgatgcatcg_tctggttttc_1	594
pan_11979_v1.0.1	ResFinderNG(csabapal)	tetracycline	csabapal|chryso-ctacataaaa_gtagacaact_1	795
pan_11981_v1.0.1	ResFinderNG(csabapal)	polymyxin	csabapal|chryso-ccacttgcga_tagtgacttg_2	1317
pan_11982_v1.0.1	ResFinderNG(csabapal)	β-lactam	csabapal|chryso-ccaaccagga_caacattcct_3	1467
pan_11983_v1.0.1	ResFinderNG(csabapal)	polymyxin	csabapal|chryso-ccttccacat_cttgagtctt_1	222
pan_11985_v1.0.1	ResFinderNG(csabapal)	fluoroquinolone	csabapal|chryso-agtgctcatc_cgttcttggt_3	672
pan_11989_v1.0.1	ResFinderNG(csabapal)	β-lactam/other/tetracycline	csabapal|chryso-agcatcattg_tttgggtgga_1	459
pan_11994_v1.0.1	ResFinderNG(csabapal)	fluoroquinolone/other/tetracycline	csabapal|chryso-attaaatcag_cttgtactga_1	324
pan_11997_v1.0.1	ResFinderNG(csabapal)	polymyxin	csabapal|chryso-attgatggtg_acaagtgtcc_1	312
pan_11999_v1.0.1	ResFinderNG(csabapal)	β-lactam	csabapal|chryso-atataaaaag_gatgatcggc_1	408
pan_12002_v1.0.1	ResFinderNG(csabapal)	aminoglycoside	csabapal|chryso-ggaatccact_tgccctttgt_1	651
pan_12005_v1.0.1	ResFinderNG(csabapal)	aminoglycoside	csabapal|chryso-ggaatccact_tgccctttgt_2	333
pan_12007_v1.0.1	ResFinderNG(csabapal)	polymyxin	csabapal|chryso-gcatgctcaa_ctccagccct_2	693
pan_12008_v1.0.1	ResFinderNG(csabapal)	other	csabapal|chryso-ggaacgcgcg_ggcaaatggg_2	495
pan_12015_v1.0.1	ResFinderNG(csabapal)	β-lactam/fluoroquinolone/other/tetracycline	csabapal|chryso-gtaacaacac_atagtatata_3	240
pan_12016_v1.0.1	ResFinderNG(csabapal)	β-lactam/fluoroquinolone/other/tetracycline	csabapal|chryso-gtaacaacac_atagtatata_2	225
pan_12017_v1.0.1	ResFinderNG(csabapal)	aminoglycoside/tetracycline	csabapal|chryso-gtgtactaga_gttcgtaatt_4	147
pan_12019_v1.0.1	ResFinderNG(csabapal)	fluoroquinolone/other/tetracycline	csabapal|chryso-cttgagcttg_gctccagtga_1	603
pan_12020_v1.0.1	ResFinderNG(csabapal)	other	csabapal|chryso-ctgtctacca_cgaaccgtct_5	432
pan_12023_v1.0.1	ResFinderNG(csabapal)	fluoroquinolone/tetracycline	csabapal|chryso-ctgaagtgga_cgaatgcgca_1	579
pan_12029_v1.0.1	ResFinderNG(csabapal)	fluoroquinolone/other/tetracycline	csabapal|chryso-gagcgtcgac_tttaacacag_2	1122
pan_12031_v1.0.1	ResFinderNG(csabapal)	fluoroquinolone	csabapal|chryso-gatggcagct_actgccgcaa_2	432
pan_12032_v1.0.1	ResFinderNG(csabapal)	polymyxin	csabapal|chryso-gaccataaac_aacatcttgt_2	528
pan_12034_v1.0.1	ResFinderNG(csabapal)	polymyxin	csabapal|chryso-gaccgtggtc_ggtcactctc_5	192
pan_12342_v1.0.1	ResFinderNG(csabapal)	polymyxin	csabapal|chryso-acagggcaga_tttcggtcga_3	408
pan_12346_v1.0.1	ResFinderNG(csabapal)	aminoglycoside	csabapal|chryso-aatgaagagc_gcgaatctca_2	795
pan_12347_v1.0.1	ResFinderNG(csabapal)	tetracycline	csabapal|chryso-aatcccatag_gtgatattac_2	912
pan_12349_v1.0.1	ResFinderNG(csabapal)	β-lactam	csabapal|chryso-aatgtgctgg_tagagttgct_1	270
pan_12351_v1.0.1	ResFinderNG(csabapal)	tetracycline	csabapal|chryso-agacccaaat_tcaacggtac_3	411
pan_12357_v1.0.1	ResFinderNG(csabapal)	other	csabapal|chryso-actatacgaa_gaggcagtct_1	423
pan_12361_v1.0.1	ResFinderNG(csabapal)	tetracycline	csabapal|chryso-aaatccaaac_attcagtcgg_1	1104
pan_12362_v1.0.1	ResFinderNG(csabapal)	fluoroquinolone/tetracycline	csabapal|chryso-aaagagacgg_tatgccaaat_1	399
pan_12367_v1.0.1	ResFinderNG(csabapal)	polymyxin	csabapal|chryso-aaattccaag_ctcaaggtcc_3	420
pan_12369_v1.0.1	ResFinderNG(csabapal)	β-lactam/fluoroquinolone	csabapal|chryso-aagcgtataa_cctcgcggcg_3	330
pan_12373_v1.0.1	ResFinderNG(csabapal)	fluoroquinolone/other/tetracycline	csabapal|chryso-aaccggaagc_acctcattcg_3	141
pan_13126_v1.0.1	ResFinderNG(csabapal)	fluoroquinolone/other/tetracycline	csabapal|chryso-aaccggaagc_acctcattcg_4	246
pan_13130_v1.0.1	ResFinderNG(csabapal)	aminoglycoside	csabapal|chryso-aaacaggaat_ttccactgat_1	366
pan_13131_v1.0.1	ResFinderNG(csabapal)	fluoroquinolone/other/tetracycline	csabapal|chryso-aaaagcgaat_gggcgagagc_2	147
pan_13134_v1.0.1	ResFinderNG(csabapal)	β-lactam	csabapal|chryso-aatgtgctgg_tagagttgct_3	228
pan_13137_v1.0.1	ResFinderNG(csabapal)	fluoroquinolone/other	csabapal|chryso-acctagacta_gtctggtgct_1	807
pan_13152_v1.0.1	ResFinderNG(csabapal)	polymyxin	csabapal|chryso-aaaacgaggg_taaaacacag_2	882
pan_13161_v1.0.1	ResFinderNG(csabapal)	fluoroquinolone/other	csabapal|chryso-atttgcagta_cgacacagct_1	372
pan_13164_v1.0.1	ResFinderNG(csabapal)	fluoroquinolone/other/tetracycline	csabapal|chryso-atgggacgcg_cgttggagga_3	567
pan_13169_v1.0.1	ResFinderNG(csabapal)	fluoroquinolone/other/tetracycline	csabapal|chryso-ccaagtggca_taccgtattc_2	618
pan_13170_v1.0.1	ResFinderNG(csabapal)	β-lactam/other/tetracycline	csabapal|chryso-aaaactaggg_tcagcttgct_3	660
pan_13172_v1.0.1	ResFinderNG(csabapal)	polymyxin	csabapal|chryso-ccacttgcga_tagtgacttg_1	270
pan_13175_v1.0.1	ResFinderNG(csabapal)	fluoroquinolone/other	csabapal|chryso-catacggatc_tcgtgatcct_1	123
pan_13176_v1.0.1	ResFinderNG(csabapal)	aminoglycoside	csabapal|chryso-cagcagtcaa_acctgtaggg_2	165
pan_13179_v1.0.1	ResFinderNG(csabapal)	β-lactam	csabapal|chryso-agcaggccaa_ggagaatgcc_2	309
pan_13181_v1.0.1	ResFinderNG(csabapal)	fluoroquinolone/other/tetracycline	csabapal|chryso-acttgccgaa_actctcgttc_4	549
pan_13184_v1.0.1	ResFinderNG(csabapal)	fluoroquinolone/other/tetracycline	csabapal|chryso-acttgccgaa_actctcgttc_5	498
pan_13185_v1.0.1	ResFinderNG(csabapal)	polymyxin	csabapal|chryso-agcagtgcta_ggctgacgat_2	246
pan_13187_v1.0.1	ResFinderNG(csabapal)	fluoroquinolone/other/tetracycline	csabapal|chryso-agttgtggaa_ccaccctgaa_1	471
pan_13189_v1.0.1	ResFinderNG(csabapal)	polymyxin	csabapal|chryso-atatgtatga_tttgacttag_2	168
pan_13190_v1.0.1	ResFinderNG(csabapal)	β-lactam	csabapal|chryso-agtcaacggc_agatgtaggc_1	1419
pan_13191_v1.0.1	ResFinderNG(csabapal)	polymyxin	csabapal|chryso-agcccaagat_actttgtata_2	1509
pan_13875_v1.0.1	ResFinderNG(csabapal)	fluoroquinolone/tetracycline	csabapal|chryso-gttccttaca_ccacgttctc_1	210
pan_13879_v1.0.1	ResFinderNG(csabapal)	polymyxin	csabapal|chryso-gtaaaagttt_tccggccact_2	657
pan_13881_v1.0.1	ResFinderNG(csabapal)	β-lactam	csabapal|chryso-gtaactagcg_atattttcta_2	963
pan_13885_v1.0.1	ResFinderNG(csabapal)	polymyxin	csabapal|chryso-tatattcaat_gcggtagaca_2	468
pan_13887_v1.0.1	ResFinderNG(csabapal)	β-lactam	csabapal|chryso-tccgcacacg_agcctcggtc_1	294
pan_13889_v1.0.1	ResFinderNG(csabapal)	polymyxin	csabapal|chryso-taggaagagg_atgtcacgaa_3	666
pan_13891_v1.0.1	ResFinderNG(csabapal)	polymyxin	csabapal|chryso-taggcaaatg_tccagaaaca_1	471
pan_13897_v1.0.1	ResFinderNG(csabapal)	β-lactam	csabapal|chryso-ccgtaaagat_gcggagattt_2	495
pan_13898_v1.0.1	ResFinderNG(csabapal)	polymyxin	csabapal|chryso-ccttccacat_cttgagtctt_3	153
pan_13904_v1.0.1	ResFinderNG(csabapal)	fluoroquinolone/other/tetracycline	csabapal|chryso-ggcaagggaa_ggtttcgtca_4	264
pan_13912_v1.0.1	ResFinderNG(csabapal)	β-lactam	csabapal|david-cggtggctag_cgtactagta_4	486
pan_13918_v1.0.1	ResFinderNG(csabapal)	other/polymyxin	csabapal|david-ttaaatcccg_actgatctct_1	279
pan_13922_v1.0.1	ResFinderNG(csabapal)	polymyxin	csabapal|david-ggagtgaaga_ttgcagtcgt_3	846
pan_13923_v1.0.1	ResFinderNG(csabapal)	polymyxin	csabapal|david-gcgtcggtca_aacttccgtt_4	768
pan_13926_v1.0.1	ResFinderNG(csabapal)	other	csabapal|chryso-ttacgattag_ccagccaggc_5	162
pan_13928_v1.0.1	ResFinderNG(csabapal)	polymyxin	csabapal|chryso-ttcgaaccac_ggttctatgt_2	1074
pan_13929_v1.0.1	ResFinderNG(csabapal)	β-lactam	csabapal|chryso-ttccccacgt_gtgtgtccgt_1	282
pan_13931_v1.0.1	ResFinderNG(csabapal)	tetracycline	csabapal|chryso-tgaaaaagta_tacgcttaag_3	153
pan_13934_v1.0.1	ResFinderNG(csabapal)	polymyxin	csabapal|chryso-ttcgaaccac_ggttctatgt_3	624
pan_4993_v1.0.1	ResFinderNG(csabapal)	β-lactam	csabapal|chryso-aataatccag_tgccctagag_1/csabapal|david-aataatccag_tgccctagag_1	432
pan_4995_v1.0.1	ResFinderNG(csabapal)	β-lactam	csabapal|chryso-aataatccag_tgccctagag_2/csabapal|david-aataatccag_tgccctagag_2	657
pan_5347_v1.0.1	ResFinderNG(csabapal)	polymyxin	csabapal|chryso-cggagaacca_accagtttac_1/csabapal|david-cggagaacca_accagtttac_1	189
pan_5392_v1.0.1	ResFinderNG(csabapal)	polymyxin	csabapal|chryso-aaattctgta_cgtcgaaaca_3/csabapal|david-agaaataccg_gcctgccgtc_3	336
pan_5746_v1.0.1	ResFinderNG(csabapal)	β-lactam/other/polymyxin	csabapal|chryso-tagacaactc_gtttctttta_2/csabapal|david-tagacaactc_gtttctttta_1	435
pan_5753_v1.0.1	ResFinderNG(csabapal)	polymyxin	csabapal|chryso-caagaccaat_ttcggcacga_3/csabapal|david-caagaccaat_ttcggcacga_3	1053
pan_5756_v1.0.1	ResFinderNG(csabapal)	polymyxin	csabapal|chryso-caagaccaat_ttcggcacga_2/csabapal|david-caagaccaat_ttcggcacga_2	1041
pan_5772_v1.0.1	ResFinderNG(csabapal)	fluoroquinolone/tetracycline	csabapal|chryso-aaaacgctac_tagcttctct_4	678
pan_5860_v1.0.1	ResFinderNG(csabapal)	β-lactam/fluoroquinolone/other	csabapal|chryso-aaaccaaaaa_acttagccca_4/csabapal|david-aaaccaaaaa_acttagccca_4	435
pan_6298_v1.0.1	ResFinderNG(csabapal)	β-lactam/fluoroquinolone/other	csabapal|chryso-aaaccaaaaa_acttagccca_1/csabapal|david-aaaccaaaaa_acttagccca_1	507
pan_6303_v1.0.1	ResFinderNG(csabapal)	polymyxin	csabapal|chryso-aaattctgta_cgtcgaaaca_1/csabapal|david-aaattctgta_cgtcgaaaca_1	264
pan_6320_v1.0.1	ResFinderNG(csabapal)	fluoroquinolone/other/tetracycline	csabapal|chryso-agtctcgtaa_tgaactggaa_3/csabapal|david-agtctcgtaa_tgaactggaa_3	156
pan_6365_v1.0.1	ResFinderNG(csabapal)	β-lactam/other/tetracycline	csabapal|chryso-acgaatagga_aggaagatta_3	627
pan_6650_v1.0.1	ResFinderNG(csabapal)	polymyxin	csabapal|chryso-gttatacgcc_aatttaacta_1/csabapal|david-gttatacgcc_aatttaacta_1	555
pan_6693_v1.0.1	ResFinderNG(csabapal)	β-lactam/polymyxin	csabapal|chryso-caccgtgtat_gtgatggggc_1/csabapal|david-caccgtgtat_gtgatggggc_1	717
pan_6722_v1.0.1	ResFinderNG(csabapal)	β-lactam/fluoroquinolone	csabapal|chryso-ccggagatcg_agcgcatgct_1/csabapal|david-gaataacacg_gctactcctt_1	1182
pan_6727_v1.0.1	ResFinderNG(csabapal)	polymyxin	csabapal|chryso-cttccgctga_atcgtttcaa_2/csabapal|david-cttccgctga_atcgtttcaa_2	402
pan_6754_v1.0.1	ResFinderNG(csabapal)	β-lactam	csabapal|chryso-aaaacatgca_aagttcttca_1/csabapal|david-aaaacatgca_aagttcttca_1	246
pan_6909_v1.0.1	ResFinderNG(csabapal)	β-lactam	csabapal|chryso-acgtatctat_ggactacgtc_1/csabapal|david-acgtatctat_ggactacgtc_1	567
pan_7058_v1.0.1	ResFinderNG(csabapal)	polymyxin	csabapal|chryso-cttccgctga_atcgtttcaa_1/csabapal|david-cttccgctga_atcgtttcaa_1	657
pan_7116_v1.0.1	ResFinderNG(csabapal)	β-lactam/fluoroquinolone/other	csabapal|chryso-aaaccaaaaa_acttagccca_2/csabapal|david-aaaccaaaaa_acttagccca_2	795
pan_7230_v1.0.1	ResFinderNG(csabapal)	polymyxin	csabapal|chryso-cttccgctga_atcgtttcaa_3/csabapal|david-cttccgctga_atcgtttcaa_3	546
pan_7285_v1.0.1	ResFinderNG(csabapal)	other/polymyxin	csabapal|chryso-cgagcccggt_gttacactgt_1/csabapal|david-cgagcccggt_gttacactgt_1	1455
pan_7701_v1.0.1	ResFinderNG(csabapal)	fluoroquinolone/other/tetracycline	csabapal|chryso-gcaaaccaaa_cggctgtaca_3	348
pan_7702_v1.0.1	ResFinderNG(csabapal)	fluoroquinolone	csabapal|chryso-gatggcagct_actgccgcaa_3	123
pan_7709_v1.0.1	ResFinderNG(csabapal)	β-lactam	csabapal|chryso-gaagtattgg_tagtagagta_3	648
pan_7715_v1.0.1	ResFinderNG(csabapal)	aminoglycoside	csabapal|chryso-gcgtggcata_tccacattcg_3	741
pan_7721_v1.0.1	ResFinderNG(csabapal)	polymyxin	csabapal|chryso-gcatgctcaa_ctccagccct_1	447
pan_7728_v1.0.1	ResFinderNG(csabapal)	aminoglycoside	csabapal|chryso-cagcagtcaa_acctgtaggg_4	390
pan_7747_v1.0.1	ResFinderNG(csabapal)	polymyxin	csabapal|chryso-cgcgttacca_ggctcaataa_1	660
pan_7748_v1.0.1	ResFinderNG(csabapal)	polymyxin	csabapal|chryso-cgatatttct_aggtccccgg_1	1149
pan_7749_v1.0.1	ResFinderNG(csabapal)	polymyxin	csabapal|chryso-cgaaacgcta_cttgcacgta_2	207
pan_7750_v1.0.1	ResFinderNG(csabapal)	fluoroquinolone/other/tetracycline	csabapal|chryso-ctaccaatac_ccaacactgg_1	609
pan_7751_v1.0.1	ResFinderNG(csabapal)	tetracycline	csabapal|chryso-ctacataaaa_gtagacaact_2	981
pan_7761_v1.0.1	ResFinderNG(csabapal)	other	csabapal|chryso-ttacgattag_ccagccaggc_6	264
pan_7763_v1.0.1	ResFinderNG(csabapal)	polymyxin	csabapal|david-aaggcctaga_gccctgtagc_2	693
pan_7767_v1.0.1	ResFinderNG(csabapal)	β-lactam/other/polymyxin	csabapal|david-gccgaaccaa_ttgctcctta_4	495
pan_7768_v1.0.1	ResFinderNG(csabapal)	β-lactam/other/polymyxin	csabapal|david-gccgaaccaa_ttgctcctta_3	465
pan_7769_v1.0.1	ResFinderNG(csabapal)	other	csabapal|david-gcagctaaaa_agtctgtcat_3	684
pan_7771_v1.0.1	ResFinderNG(csabapal)	β-lactam	csabapal|david-ggcagctcct_tcattcttta_7	195
pan_7781_v1.0.1	ResFinderNG(csabapal)	fluoroquinolone/other/tetracycline	csabapal|chryso-gttggcctta_cgcctggtta_2	645
pan_7783_v1.0.1	ResFinderNG(csabapal)	polymyxin	csabapal|chryso-gttaagccag_gatatcgtcg_1	816
pan_7787_v1.0.1	ResFinderNG(csabapal)	β-lactam/polymyxin	csabapal|chryso-gtcttggctt_ttttttagtt_2	813
pan_7790_v1.0.1	ResFinderNG(csabapal)	other	csabapal|chryso-ggaacgcgcg_ggcaaatggg_3	351
pan_7793_v1.0.1	ResFinderNG(csabapal)	β-lactam	csabapal|chryso-gggaaacagt_agcgttctac_3	543
pan_7794_v1.0.1	ResFinderNG(csabapal)	polymyxin	csabapal|chryso-tagacaactc_gtttctttta_1	237
pan_7796_v1.0.1	ResFinderNG(csabapal)	polymyxin	csabapal|chryso-tctaaagcgt_tctttcctga_1	198
pan_7800_v1.0.1	ResFinderNG(csabapal)	polymyxin	csabapal|chryso-tgcgtcacgg_tcgcacgtca_2	648
pan_7804_v1.0.1	ResFinderNG(csabapal)	polymyxin	csabapal|chryso-tagagcaata_agtgctcttc_3	486
pan_7806_v1.0.1	ResFinderNG(csabapal)	β-lactam	csabapal|chryso-tcaatggaat_ttaaggcccg_1	972
pan_7807_v1.0.1	ResFinderNG(csabapal)	polymyxin	csabapal|chryso-tatgccagaa_agcgtagaaa_1	261
pan_7810_v1.0.1	ResFinderNG(csabapal)	polymyxin	csabapal|chryso-atatgtatga_tttgacttag_3	189
pan_7815_v1.0.1	ResFinderNG(csabapal)	β-lactam/fluoroquinolone	csabapal|chryso-atcaacggta_tcaggggccc_2	372
pan_7820_v1.0.1	ResFinderNG(csabapal)	β-lactam/fluoroquinolone	csabapal|chryso-atcaacggta_tcaggggccc_3	621
pan_7826_v1.0.1	ResFinderNG(csabapal)	fluoroquinolone/other/tetracycline	csabapal|chryso-acttgccgaa_actctcgttc_1	798
pan_7831_v1.0.1	ResFinderNG(csabapal)	β-lactam	csabapal|chryso-agcaggccaa_ggagaatgcc_1	579
pan_7833_v1.0.1	ResFinderNG(csabapal)	polymyxin	csabapal|chryso-agaagaagaa_ggcggtcgct_3	651
pan_7836_v1.0.1	ResFinderNG(csabapal)	β-lactam	csabapal|chryso-atcttgtacc_gtataagttt_2	405
pan_7865_v1.0.1	ResFinderNG(csabapal)	tetracycline	csabapal|chryso-aaatcgatga_tcggcatatt_3	174
pan_7872_v1.0.1	ResFinderNG(csabapal)	β-lactam/fluoroquinolone	csabapal|chryso-aagcgtataa_cctcgcggcg_5	132
pan_7873_v1.0.1	ResFinderNG(csabapal)	β-lactam	csabapal|chryso-aataatccag_tgccctagag_6	312
pan_7876_v1.0.1	ResFinderNG(csabapal)	fluoroquinolone/other/tetracycline	csabapal|chryso-aaccggaagc_acctcattcg_6	174
pan_7885_v1.0.1	ResFinderNG(csabapal)	aminoglycoside	csabapal|chryso-aaaaccttgt_atcgagctta_2	429
pan_7892_v1.0.1	ResFinderNG(csabapal)	β-lactam	csabapal|chryso-acccttgaac_cgtagtatga_1	783
pan_7893_v1.0.1	ResFinderNG(csabapal)	polymyxin	csabapal|chryso-acctcagggg_acatttagta_2	963
pan_7897_v1.0.1	ResFinderNG(csabapal)	β-lactam/tetracycline	csabapal|chryso-accagattag_ggaataccat_1	279
pan_7903_v1.0.1	ResFinderNG(csabapal)	β-lactam	csabapal|chryso-acgtatctat_ggactacgtc_3	912
pan_7906_v1.0.1	ResFinderNG(csabapal)	tetracycline	csabapal|chryso-aatcccatag_gtgatattac_5	204
pan_7908_v1.0.1	ResFinderNG(csabapal)	fluoroquinolone	csabapal|chryso-aatctaaagt_atcgtaggtg_3	327
pan_7911_v1.0.1	ResFinderNG(csabapal)	polymyxin	csabapal|chryso-aatatcacta_tctcgtcgta_3	792
pan_7913_v1.0.1	ResFinderNG(csabapal)	fluoroquinolone/other/tetracycline	csabapal|chryso-acactctaat_ctctctagga_1	123
pan_7917_v1.0.1	ResFinderNG(csabapal)	β-lactam	csabapal|chryso-aatgtgctgg_tagagttgct_4	501
pan_8029_v1.0.1	ResFinderNG(csabapal)	other/tetracycline	csabapal|chryso-cacgcctaaa_gtacttgtgc_2	267
pan_8083_v1.0.1	ResFinderNG(csabapal)	polymyxin	csabapal|chryso-tatgccagaa_agcgtagaaa_2	1353
pan_8084_v1.0.1	ResFinderNG(csabapal)	β-lactam/other/tetracycline	csabapal|chryso-tcaaacgcta_gctcttagcg_2	657
pan_8085_v1.0.1	ResFinderNG(csabapal)	other/tetracycline	csabapal|chryso-tcaatgaacg_attaccgttt_1	591
pan_8086_v1.0.1	ResFinderNG(csabapal)	β-lactam/other/tetracycline	csabapal|chryso-gtttgagagt_tatcgggatt_1	1065
pan_8091_v1.0.1	ResFinderNG(csabapal)	other	csabapal|chryso-ttacgattag_ccagccaggc_3	276
pan_8094_v1.0.1	ResFinderNG(csabapal)	polymyxin	csabapal|chryso-tctaaagcgt_tctttcctga_7	258
pan_8095_v1.0.1	ResFinderNG(csabapal)	aminoglycoside	csabapal|chryso-ttaaagtaaa_ataacgaaca_1	423
pan_8097_v1.0.1	ResFinderNG(csabapal)	fluoroquinolone/other/tetracycline	csabapal|chryso-ggagcactcg_tccacttctt_4	987
pan_8101_v1.0.1	ResFinderNG(csabapal)	other	csabapal|chryso-ggaacgcgcg_ggcaaatggg_1	522
pan_8102_v1.0.1	ResFinderNG(csabapal)	fluoroquinolone/other/tetracycline	csabapal|chryso-ggcaagggaa_ggtttcgtca_6	447
pan_8104_v1.0.1	ResFinderNG(csabapal)	β-lactam	csabapal|chryso-gtaactagcg_atattttcta_4	504
pan_8108_v1.0.1	ResFinderNG(csabapal)	β-lactam	csabapal|chryso-ggtagtaaga_tgctaccgag_1	384
pan_8110_v1.0.1	ResFinderNG(csabapal)	polymyxin	csabapal|david-gacacgtcta_accatgtccg_1	444
pan_8114_v1.0.1	ResFinderNG(csabapal)	other	csabapal|david-gaagaagaag_gtcttatcac_4	528
pan_8116_v1.0.1	ResFinderNG(csabapal)	other	csabapal|david-gtatgagaga_tctctgttgt_5	627
pan_8119_v1.0.1	ResFinderNG(csabapal)	other	csabapal|david-gcagctaaaa_agtctgtcat_6	240
pan_8120_v1.0.1	ResFinderNG(csabapal)	β-lactam/other/polymyxin	csabapal|david-gccgaaccaa_ttgctcctta_1	402
pan_8126_v1.0.1	ResFinderNG(csabapal)	β-lactam	csabapal|david-aaaagcaacc_ttatcccttt_1	363
pan_8130_v1.0.1	ResFinderNG(csabapal)	other	csabapal|david-ctagaatcca_gtcttcggtg_1	339
pan_8131_v1.0.1	ResFinderNG(csabapal)	other	csabapal|david-ctagaatcca_gtcttcggtg_4	456
pan_8133_v1.0.1	ResFinderNG(csabapal)	other	csabapal|david-cagcactaaa_acaaaacggt_2	204
pan_8134_v1.0.1	ResFinderNG(csabapal)	other/polymyxin	csabapal|david-cgagcccggt_gttacactgt_2	372
pan_8347_v1.0.1	ResFinderNG(csabapal)	β-lactam	csabapal|chryso-cagataagag_tctcgacaac_1	273
pan_8348_v1.0.1	ResFinderNG(csabapal)	fluoroquinolone/other	csabapal|chryso-catacggatc_tcgtgatcct_2	450
pan_8349_v1.0.1	ResFinderNG(csabapal)	aminoglycoside	csabapal|chryso-catagacaac_gctcgttatg_1	519
pan_8351_v1.0.1	ResFinderNG(csabapal)	polymyxin	csabapal|chryso-caaagcccta_ctcgttcttc_2	699
pan_8352_v1.0.1	ResFinderNG(csabapal)	tetracycline	csabapal|chryso-caaatagtgt_cacatgcctt_1	555
pan_8353_v1.0.1	ResFinderNG(csabapal)	aminoglycoside	csabapal|chryso-catatctatg_gtcgatgatt_1	237
pan_8356_v1.0.1	ResFinderNG(csabapal)	tetracycline	csabapal|chryso-ccgccagtta_cggcacatta_1	1134
pan_8358_v1.0.1	ResFinderNG(csabapal)	β-lactam	csabapal|chryso-ccaaccgaaa_tcaattcgtc_1	168
pan_8362_v1.0.1	ResFinderNG(csabapal)	β-lactam/tetracycline	csabapal|chryso-agttggtgtc_gtatttggtc_4	351
pan_8364_v1.0.1	ResFinderNG(csabapal)	aminoglycoside	csabapal|chryso-agatgaacaa_atctttaagg_3	594
pan_8368_v1.0.1	ResFinderNG(csabapal)	β-lactam/fluoroquinolone	csabapal|chryso-attccacagg_gtctaagaag_2	543
pan_8369_v1.0.1	ResFinderNG(csabapal)	fluoroquinolone/other/tetracycline	csabapal|chryso-attccctatg_attgatcgaa_5	132
pan_8370_v1.0.1	ResFinderNG(csabapal)	other	csabapal|chryso-atacatgctc_gagagtaaat_1	135
pan_8371_v1.0.1	ResFinderNG(csabapal)	β-lactam	csabapal|chryso-atagaagtgg_cggtcccacc_2	642
pan_8373_v1.0.1	ResFinderNG(csabapal)	β-lactam	csabapal|chryso-gaagtattgg_tagtagagta_2	564
pan_8374_v1.0.1	ResFinderNG(csabapal)	polymyxin	csabapal|chryso-gaatatcctg_ctcgtttggt_4	219
pan_8378_v1.0.1	ResFinderNG(csabapal)	polymyxin	csabapal|chryso-gaagaatgca_caaagtcgag_2	1170
pan_8379_v1.0.1	ResFinderNG(csabapal)	β-lactam	csabapal|chryso-gaccaataca_catctgtaat_1	669
pan_8380_v1.0.1	ResFinderNG(csabapal)	β-lactam	csabapal|chryso-gcatgatgta_cggcaccggc_2	528
pan_8382_v1.0.1	ResFinderNG(csabapal)	polymyxin	csabapal|chryso-gcgtcggtca_aacttccgtt_3	810
pan_8384_v1.0.1	ResFinderNG(csabapal)	fluoroquinolone	csabapal|chryso-gatggcagct_actgccgcaa_1	135
pan_8386_v1.0.1	ResFinderNG(csabapal)	β-lactam/fluoroquinolone	csabapal|chryso-cgcccgtgac_tcactgtgtg_1	795
pan_8387_v1.0.1	ResFinderNG(csabapal)	other	csabapal|chryso-cgcctcctcg_acattttgtt_1	387
pan_8389_v1.0.1	ResFinderNG(csabapal)	β-lactam	csabapal|chryso-ccgtaaagat_gcggagattt_3	903
pan_8390_v1.0.1	ResFinderNG(csabapal)	β-lactam	csabapal|chryso-ccgtaaagat_gcggagattt_4	570
pan_8391_v1.0.1	ResFinderNG(csabapal)	polymyxin	csabapal|chryso-cgaacttaag_ccgccaatgc_1	1656
pan_8392_v1.0.1	ResFinderNG(csabapal)	other	csabapal|chryso-cgcctcctcg_acattttgtt_3	798
pan_8394_v1.0.1	ResFinderNG(csabapal)	polymyxin	csabapal|chryso-cttccgctga_atcgtttcaa_4	606
pan_8395_v1.0.1	ResFinderNG(csabapal)	fluoroquinolone/other/tetracycline	csabapal|chryso-cttgagcttg_gctccagtga_3	594
pan_8396_v1.0.1	ResFinderNG(csabapal)	aminoglycoside	csabapal|chryso-cgtataagcg_ttagttgatt_3	276
pan_8397_v1.0.1	ResFinderNG(csabapal)	fluoroquinolone	csabapal|chryso-ctcgtattcc_accagtgctt_2	1008
pan_8428_v1.0.1	ResFinderNG(csabapal)	β-lactam/other/tetracycline	csabapal|chryso-acgaatagga_aggaagatta_1	612
pan_8432_v1.0.1	ResFinderNG(csabapal)	β-lactam/other/tetracycline	csabapal|chryso-acgaatagga_aggaagatta_2	1038
pan_8436_v1.0.1	ResFinderNG(csabapal)	polymyxin	csabapal|chryso-acgctttgaa_tttcttcatc_2	327
pan_8437_v1.0.1	ResFinderNG(csabapal)	other	csabapal|chryso-actatacgaa_gaggcagtct_2	588
pan_8439_v1.0.1	ResFinderNG(csabapal)	aminoglycoside	csabapal|chryso-aaacaggaat_ttccactgat_2	423
pan_8441_v1.0.1	ResFinderNG(csabapal)	polymyxin	csabapal|chryso-aacattgaag_aggactgagc_1	336
pan_8444_v1.0.1	ResFinderNG(csabapal)	β-lactam	csabapal|chryso-aaaagctgta_gagttttgaa_1	546
pan_8446_v1.0.1	ResFinderNG(csabapal)	β-lactam/fluoroquinolone	csabapal|chryso-aagcgtataa_cctcgcggcg_6	354
pan_8447_v1.0.1	ResFinderNG(csabapal)	polymyxin	csabapal|chryso-aatacaccga_gcctcattat_4	264
pan_8450_v1.0.1	ResFinderNG(csabapal)	aminoglycoside	csabapal|chryso-aacggttggg_tcttaattat_1	267
pan_8891_v1.0.1	ResFinderNG(csabapal)	β-lactam	csabapal|david-ttgcgttaga_gggccctcgt_1	462
pan_8929_v1.0.1	ResFinderNG(csabapal)	β-lactam	csabapal|david-aaagatcttg_ggtttccgtc_1	534
pan_8935_v1.0.1	ResFinderNG(csabapal)	β-lactam	csabapal|david-aataatccag_tgccctagag_3	330
pan_8940_v1.0.1	ResFinderNG(csabapal)	polymyxin	csabapal|david-aaggcctaga_gccctgtagc_4	168
pan_8941_v1.0.1	ResFinderNG(csabapal)	other/tetracycline	csabapal|chryso-ggctagttaa_cctatgttgg_2	189
pan_8943_v1.0.1	ResFinderNG(csabapal)	β-lactam/fluoroquinolone/other/tetracycline	csabapal|chryso-gtaacaacac_atagtatata_1	1239
pan_8946_v1.0.1	ResFinderNG(csabapal)	other/tetracycline	csabapal|chryso-ggctagttaa_cctatgttgg_1	900
pan_8949_v1.0.1	ResFinderNG(csabapal)	polymyxin	csabapal|chryso-tctaaagcgt_tctttcctga_6	144
pan_8951_v1.0.1	ResFinderNG(csabapal)	polymyxin	csabapal|chryso-tagagcaata_agtgctcttc_2	915
pan_8953_v1.0.1	ResFinderNG(csabapal)	fluoroquinolone/other/tetracycline	csabapal|chryso-tatggagatt_cctaaggcga_1	576
pan_8955_v1.0.1	ResFinderNG(csabapal)	other	csabapal|david-gcagctaaaa_agtctgtcat_4	315
pan_8956_v1.0.1	ResFinderNG(csabapal)	other	csabapal|david-gcgctgggaa_gtttttgtcc_1	351
pan_8957_v1.0.1	ResFinderNG(csabapal)	polymyxin	csabapal|david-gaagaatgca_caaagtcgag_1	831
pan_8958_v1.0.1	ResFinderNG(csabapal)	β-lactam	csabapal|david-gagcatacag_gaaacattgt_3	594
pan_8959_v1.0.1	ResFinderNG(csabapal)	polymyxin	csabapal|david-gataaataat_tctgtcttta_3	252
pan_8966_v1.0.1	ResFinderNG(csabapal)	other	csabapal|david-ggagcactcg_tccacttctt_6	1176
pan_8968_v1.0.1	ResFinderNG(csabapal)	β-lactam	csabapal|david-agtaacagag_tgactacaac_3	1116
pan_8972_v1.0.1	ResFinderNG(csabapal)	β-lactam/other/polymyxin	csabapal|david-agcatcattg_tttgggtgga_3	279
pan_8974_v1.0.1	ResFinderNG(csabapal)	β-lactam/fluoroquinolone/other/polymyxin	csabapal|david-ctcccatgtg_agttatactc_1	399
pan_8978_v1.0.1	ResFinderNG(csabapal)	other	csabapal|david-cagcactaaa_acaaaacggt_1	213
pan_8979_v1.0.1	ResFinderNG(csabapal)	other	csabapal|david-ctagaatcca_gtcttcggtg_2	462
pan_9194_v1.0.1	ResFinderNG(csabapal)	aminoglycoside	csabapal|chryso-cagcagtcaa_acctgtaggg_5	531
pan_9198_v1.0.1	ResFinderNG(csabapal)	fluoroquinolone/other	csabapal|chryso-catacggatc_tcgtgatcct_6	171
pan_9199_v1.0.1	ResFinderNG(csabapal)	fluoroquinolone/other/tetracycline	csabapal|chryso-ccaagtggca_taccgtattc_1	450
pan_9200_v1.0.1	ResFinderNG(csabapal)	other	csabapal|chryso-ccaggcgata_caacatttca_2	456
pan_9201_v1.0.1	ResFinderNG(csabapal)	other	csabapal|chryso-cccctttccc_ttccacagcg_1	1338
pan_9202_v1.0.1	ResFinderNG(csabapal)	aminoglycoside	csabapal|chryso-catatctatg_gtcgatgatt_2	795
pan_9203_v1.0.1	ResFinderNG(csabapal)	β-lactam/fluoroquinolone	csabapal|chryso-catctatctt_cttcagcgtg_4	96
pan_9204_v1.0.1	ResFinderNG(csabapal)	β-lactam	csabapal|chryso-ccaaccgaaa_tcaattcgtc_2	774
pan_9208_v1.0.1	ResFinderNG(csabapal)	other	csabapal|chryso-agaagaacga_gtatgtaatg_1	231
pan_9209_v1.0.1	ResFinderNG(csabapal)	fluoroquinolone	csabapal|chryso-agaatatata_tattgcggtt_2	672
pan_9210_v1.0.1	ResFinderNG(csabapal)	fluoroquinolone	csabapal|chryso-agaatatata_tattgcggtt_3	402
pan_9212_v1.0.1	ResFinderNG(csabapal)	polymyxin	csabapal|chryso-atgccaacag_gctgttcaat_1	555
pan_9214_v1.0.1	ResFinderNG(csabapal)	fluoroquinolone/other/tetracycline	csabapal|chryso-caaatagcaa_catttcacca_4	96
pan_9217_v1.0.1	ResFinderNG(csabapal)	β-lactam	csabapal|chryso-atcttgtacc_gtataagttt_1	195
pan_9220_v1.0.1	ResFinderNG(csabapal)	polymyxin	csabapal|chryso-gaacgaagga_ctcatcgata_2	975
pan_9226_v1.0.1	ResFinderNG(csabapal)	fluoroquinolone/other/tetracycline	csabapal|chryso-gcaaaccaaa_cggctgtaca_4	612
pan_9228_v1.0.1	ResFinderNG(csabapal)	polymyxin	csabapal|chryso-gataatgatc_ttcttgtcga_1	507
pan_9231_v1.0.1	ResFinderNG(csabapal)	polymyxin	csabapal|chryso-cgagtccagt_taggtgtatc_1	579
pan_9237_v1.0.1	ResFinderNG(csabapal)	aminoglycoside	csabapal|chryso-cggagtcgca_tgtaagggcg_1	837
pan_9238_v1.0.1	ResFinderNG(csabapal)	other/tetracycline	csabapal|chryso-ctcaccataa_gtataagtca_3	258
pan_9241_v1.0.1	ResFinderNG(csabapal)	fluoroquinolone/other/tetracycline	csabapal|chryso-cgtcctggca_tttcaggcag_3	579
pan_9244_v1.0.1	ResFinderNG(csabapal)	fluoroquinolone/other/tetracycline	csabapal|chryso-acttgccgaa_actctcgttc_3	687
pan_9247_v1.0.1	ResFinderNG(csabapal)	fluoroquinolone/tetracycline	csabapal|chryso-aaaacgctac_tagcttctct_1	885
pan_9252_v1.0.1	ResFinderNG(csabapal)	other	csabapal|chryso-aaaggagctc_tcctctgtct_4	504
pan_9271_v1.0.1	ResFinderNG(csabapal)	β-lactam	csabapal|chryso-aatgtgctgg_tagagttgct_2	585
pan_9274_v1.0.1	ResFinderNG(csabapal)	β-lactam/other	csabapal|chryso-aatgaacaga_ttgcaggatc_2	786
pan_9277_v1.0.1	ResFinderNG(csabapal)	polymyxin	csabapal|chryso-accacgagtc_ttcactccct_1	294
pan_9283_v1.0.1	ResFinderNG(csabapal)	tetracycline	csabapal|chryso-accttaagat_ggccccccag_1	171
pan_9288_v1.0.1	ResFinderNG(csabapal)	β-lactam	csabapal|chryso-aaattaaatt_tcccaaggtt_3	450
pan_9289_v1.0.1	ResFinderNG(csabapal)	β-lactam	csabapal|chryso-aaattaaatt_tcccaaggtt_4	777
pan_9292_v1.0.1	ResFinderNG(csabapal)	other	csabapal|chryso-aataggaccg_atgttaattc_1	267
pan_9294_v1.0.1	ResFinderNG(csabapal)	fluoroquinolone/other/tetracycline	csabapal|chryso-aagccaaccg_tagcgttgac_4	651
pan_9295_v1.0.1	ResFinderNG(csabapal)	fluoroquinolone/other/tetracycline	csabapal|chryso-aagccaaccg_tagcgttgac_5	114
